# Supplementary material for: Hydrothermal Synthesis of Multifunctional Bimetallic Ag-CuO Nanohybrids and Their Antimicrobial, Antibiofilm and Antiproliferative Potential
Source: Nanomaterials (Basel). 2022 Nov 24;12(23):4167. doi: 10.3390/nano12234167 (PMC9737815; doi:10.3390/nano12234167)
Supplement: Supplementary file 1 [file nanomaterials-12-04167-s001.zip]

Archive with 1 entries (1 files):
- nanomaterials-2035905-supplementary.pdf
